# Supplementary material for: Suppression of cell wall-related genes associated with stunting of Oryza glaberrima infected with Rice tungro spherical virus
Source: Front Microbiol. 2014 Feb 4;5:26. doi: 10.3389/fmicb.2014.00026 (PMC3912842; doi:10.3389/fmicb.2014.00026)
Supplement: Supplementary Material 1 — Height and RTSV accumulation in 18 accessions of O. glaberrima infected with RTSV—See a separate file. [file DataSheet1.XLSX]

## Sheet: Supp Material 1
Supplementary Material 1. Height and RTSV accumulation in O. glaberrima infected with RTSV
Species (accession / cultivar)	Plant #	Height (cm) at 30 dpi		ELISA at 30 dpi
		MOCK	RTSV	MOCK	RTSV
O. glaberrima (86741)	1	65.5	40.8	0.003	3
	2	67.5	35.5	0.045	1.097
	3	42.5	Dead	-0.015	Dead
	4	54.1	44	-0.027	2.395
	5	70.5	Dead	-0.034	Dead
	Ave.	60.02	40.1	-0.0056	2.164
	Height difference	19.92
O. glaberrima (96717)	1	81	51.3	-0.025	2.333
	2	82.4	47	-0.023	2.049
	3	90.1	Dead	-0.003	Dead
	4	78.2	51.5	-0.017	3
	5	88.8	49.5	-0.005	1.818
	Ave.	84.1	49.825	-0.0146	2.3
	Height difference	34.275
O. glaberrima (96718)	1	70.4	51	-0.036	1.215
	2	86	Dead	-0.035	Dead
	3	94.7	Dead	-0.045	Dead
	4	Dead	59.8	Dead	1.644
	5	Dead	50.6	Dead	1.802
	Ave.	83.7	53.8	-0.0386667	1.55367
	Height difference	29.9
O. glaberrima (96790)	1	77	72.9	-0.038	2.22
	2	78.4	85.3	-0.03	-0.02
	3	48.5	Dead	-0.044	Dead
	4	Dead	69.2	Dead	1.324
	5	84.5	69.6	-0.04	1.98
	Ave.	72.1	70.5667	-0.038	1.84133
	Height difference	1.53333
O. glaberrima (96793)	1	97.7	56.6	-0.039	1.687
	2	Dead	50.6	Dead	1.823
	3	98.6	58.5	-0.04	1.665
	4	Dead	Dead	Dead	Dead
	5	Dead	48.4	Dead	1.707
	Ave.	98.15	53.525	-0.0395	1.7205
	Height difference	44.625
O. glaberrima (96864)	1	73.9	Dead	-0.034	Dead
	2	Dead	48.4	Dead	2.346
	3	74.6	36.1	-0.051	3
	4	Dead	33.7	Dead	1.885
	5	Dead	55.4	Dead	1.991
	Ave.	74.25	43.4	-0.0425	2.3055
	Height difference	30.85
O. glaberrima (96868)	1	72.8	38.4	-0.043	2.002
	2	Dead	38.6	Dead	2.027
	3	Dead	Dead	Dead	Dead
	4	Dead	40.1	Dead	3
	5	64.7	Dead	-0.029	Dead
	Ave.	68.75	39.0333	-0.036	2.343
	Height difference	29.7167
O. glaberrima (100139)	1	73.7	45.5	-0.016	3
	2	81.9	49.2	-0.047	2.441
	3	72	57.1	-0.049	2.101
	4	77	38.2	-0.046	1.868
	5	72.9	Dead	-0.036	Dead
	Ave.	75.5	47.5	-0.0388	2.3525
	Height difference	28
O. glaberrima (100153)	1	48.6	44	0.041	1.783
	2	78.7	39	-0.018	2.048
	3	68.6	36.6	-0.037	1.896
	4	70.8	48	-0.027	1.627
	5	64.2	50.5	-0.038	1.884
	Ave.	66.18	43.62	-0.0158	1.8476
	Height difference	22.56
O. glaberrima (102556)	1	Dead	Dead	Dead	Dead
	2	67.5	Dead	-0.047	Dead
	3	Dead	64.6	Dead	0.074
	4	Dead	52	Dead	3
	5	Dead	Dead	Dead	Dead
	Ave.	67.5	52	-0.047	3
	Height difference	15.5
O. glaberrima (102569)	1	Dead	41.6	Dead	2.223
	2	Dead	Dead	Dead	Dead
	3	81	35.9	-0.015	2.103
	4	Dead	Dead	Dead	Dead
	5	Dead	Dead	Dead	Dead
	Ave.	81	38.75	-0.015	2.163
	Height difference	42.25
O. glaberrima (103437)	1	87	60.4	-0.015	1.812
	2	84.2	62.5	-0.003	1.992
	3	87.3	63.7	-0.026	2.418
	4	82.4	79.6	-0.027	0.043
	5	Dead	64.1	Dead	1.882
	Ave.	85.225	62.675	-0.01775	2.026
	Height difference	22.55
O. glaberrima (103477)	1	59.3	63.8	0.008	2.335
	2	83.3	64.4	-0.009	2.191
	3	69.6	51.6	-0.019	3
	4	74.5	62.2	-0.018	3
	5	61.5	36.1	-0.024	3
	Ave.	69.64	55.62	-0.0124	2.7052
	Height difference	14.02
O. glaberrima (104545)	1	72.7	Dead	-0.026	Dead
	2	Dead	Dead	Dead	Dead
	3	52.9	56.2	-0.021	2.312
	4	68.5	63.4	-0.031	2.041
	5	67.7	42.5	-0.035	1.654
	Ave.	65.45	54.0333	-0.02825	2.00233
	Height difference	11.4167
O. glaberrima (104589)	1	89.1	61.5	-0.042	1.736
	2	76.4	49.2	-0.039	1.833
	3	88.9	70.3	-0.049	1.897
	4	78.2	67.7	-0.042	1.996
	5	82.7	65.8	-0.022	3
	Ave.	83.06	62.9	-0.0388	2.0924
	Height difference	20.16
O. glaberrima (104914)	1	85.5	64	-0.046	2.193
	2	83	61.5	-0.018	1.935
	3	91.9	52.3	-0.031	2.38
	4	89.1	70.5	-0.026	0.059
	5	90.9	75	-0.014	0.064
	Ave.	88.08	59.2667	-0.027	2.16933
	Height difference	28.8133
O. glaberrima (112576)	1	94.1	70.4	-0.021	1.695
	2	85	69.6	-0.025	2.099
	3	101	Dead	-0.035	Dead
	4	97.3	84.2	-0.021	1.894
	5	89.5	58.5	-0.044	1.837
	Ave.	93.38	70.675	-0.0292	1.88125
	Height difference	22.705
O. glaberrima (115633)	1	Dead	Dead	Dead	Dead
	2	71.9	44.8	-0.024	0.994
	3	82	37.6	-0.028	3
	4	Dead	Dead	Dead	Dead
	5	Dead	42	Dead	1.805
	Ave.	76.95	41.4667	-0.026	1.933
	Height difference	35.4833

## Sheet: Supp Material 2
	Plant		Height reduction rate1 (%) at
			7 dpi						14 dpi						21 dpi						28 dpi
			Experiment			Mean ± SE2			Experiment			Mean ± SE2			Experiment			Mean ± SE2			Experiment			Mean ± SE2
			1	2	3				1	2	3				1	2	3				1	2	3
	O. sativa - TW16		0.4	0.0	7.5	2.6 ± 2.4			0.6	1.2	4.4	2.1 ± 1.2	a		0.4	2.9	-4.0	-0.3 ± 2.0	a		0.9	-1.3	0.9	0.2 ± 0.7	a
	O. sativa - TN1		6.1	4.0	4.2	4.8 ± 0.7			3.7	2.7	6.3	4.2 ± 1.1	ab		3.4	3.2	5.5	4.0 ± 0.7	a		1.7	-0.6	5.7	2.3 ± 1.8	ab
	O. glaberrima - 96790		7.0	-0.2	16.7	7.8 ± 4.9			5.6	15.6	33.4	18.2 ± 8.1	bc		8.7	16.1	27.1	17.3 ± 5.3	b		5.3	24.5	13.3	14.3 ± 5.6	b
	O. glaberrima - 96703		17.1	11.3	3.8	10.8 ± 3.9			15.1	11.2	28.2	18.2 ± 5.1	bc		11.2	21.4	19.9	17.5 ± 3.2	b		4.4	15.4	20.9	13.6 ± 4.8	b
	O. glaberrima - 102569		2.2	20.7	18.9	13.9 ± 5.9			25.1	26.8	12.0	21.3 ± 4.7	c		31.3	38.5	24.0	31.2 ± 4.2	c		25.8	41.0	36.4	34.4 ± 4.5	c
	O. glaberrima - 104545		24.2	0.6	8.6	11.1 ± 6.9			19.3	12.8	21.9	18.0 ± 2.7	bc		15.4	12.9	15.5	14.6 ± 0.9	b		3.1	23.9	18.0	15.0 ± 6.2	b
	1[(Average height of mock-inoculated plant-average height of RTSV-infected plant)/average height of mock-inoculated plant]x100. 2Mean ± standard error of mean (SE) based on three independent experiments. Values followed by different letters in a cloumn are significantly different by the least significant difference test at the 95% confidence level.

## Sheet: Supp Material 3
	Plant		Values in ELISA for RTSV (OD405) at
			7 dpi						14 dpi						21 dpi						28 dpi
			Mean ± SE in experiment			Ovarall mean ± SE1			Mean ± SE in experiment			Ovarall mean ± SE1			Mean ± SE in experiment			Ovarall mean ± SE1			Mean ± SE in experiment			Ovarall mean ± SE1
			1	2	3				1	2	3				1	2	3				1	2	3
	O. sativa - TW16		0.02 ± 0.00	0.03 ± 0.01	0.03 ± 0.01	0.03 ± 0.01			0.03 ± 0.01	0.01 ± 0.00	0.01 ± 0.00	0.02 ± 0.00	a		0.03 ± 0.01	0.01 ± 0.00	0.01 ± 0.01	0.01 ± 0.00	a		0.03 ± 0.00	0.01 ± 0.00	0.02 ± 0.01	0.02 ± 0.00	a
	O. sativa - TN1		0.39 ± 0.06	0.20 ± 0.06	0.27 ± 0.07	0.29 ± 0.04			1.42 ± 0.41	0.45 ± 0.18	1.12 ± 0.21	1.00 ± 0.19	b		1.75 ± 0.50	0.56 ± 0.15	0.82 ± 0.10	1.04 ± 0.21	b		0.47 ± 0.03	0.91 ± 0.07	1.09 ± 0.18	0.82 ± 0.09	ab
	O. glaberrima - 96790		0.46 ± 0.05	0.16 ± 0.04	0.15 ± 0.03	0.26 ± 0.04			2.61 ± 0.39	2.07 ± 0.61	2.51 ± 0.31	2.40 ± 0.25	c		2.02 ± 0.50	2.52 ± 0.29	1.77 ± 0.57	2.11 ± 0.26	c		2.31 ± 0.13	1.99 ± 0.47	0.03 ± 0.02	1.80 ± 0.31	bc
	O. glaberrima - 96703		0.42 ± 0.03	0.15 ± 0.04	0.12 ± 0.03	0.23 ± 0.04			2.50 ± 0.21	0.95 ± 0.30	1.80 ± 0.12	1.75 ± 0.21	bc		2.21 ± 0.20	2.00 ± 0.29	1.44 ± 0.26	1.88 ± 0.16	c		1.87 ± 0.34	2.30 ± 0.20	1.59 ± 0.22	1.92 ± 0.16	c
	O. glaberrima - 102569		0.19 ± 0.08	0.12 ± 0.03	0.12 ± 0.04	0.15 ± 0.03			0.79 ± 0.32	1.19 ± 0.50	2.45 ± 0.25	1.48 ± 0.27	bc		1.67 ± 0.17	1.35 ± 0.53	1.57 ± 0.56	1.53 ± 0.25	bc		1.08 ± 0.08	1.69 ± 0.26	2.14 ± 0.23	1.64 ± 0.16	bc
	O. glaberrima - 104545		0.41 ± 0.04	0.08 ± 0.03	0.14 ± 0.04	0.21 ± 0.04			1.41 ± 0.48	2.12 ± 0.55	1.60 ± 0.34	1.71 ± 0.26	bc		1.41 ± 0.22	1.94 ± 0.34	1.83 ± 0.18	1.73 ± 0.15	c		1.65 ± 0.37	2.09 ± 0.25	1.93 ± 0.28	1.89 ± 0.17	c
	1Mean ± standard error of mean (SE) based on three independent experiments. Values followed by different letters in a cloumn are significantly different by the least significant difference test at the 95% confidence level.
